# Supplementary material for: Multi-omic analysis of glycolytic signatures: exploring the predictive significance of heterogeneity and stemness in immunotherapy response and outcomes in hepatocellular carcinoma
Source: Front Mol Biosci. 2023 Jun 7;10:1210111. doi: 10.3389/fmolb.2023.1210111 (PMC10282758; doi:10.3389/fmolb.2023.1210111)
Supplement: Supplementary file 2 [file Table1.xlsx]

## Sheet: Sheet1
Drug	Risk		P-value
	high	low
Axitinib		+	0.00039
Bleomycin	+		9.5e-16
Bexarotene	+		1.8e-08
Embelin	+		1.9e-10
Erlotinib		+	3.6e-08
Etoposide	+		2.22e-16
Gefitinib		+	5.6e-07
Metformin		+	2e-10
Nilotinib		+	2e-11
"+" means "higher", compared with another one.
